# Supplementary material for: Tocochromanols in the Leaves of Plants in the Hypericum and Clusia Genera
Source: Molecules. 2025 Feb 5;30(3):709. doi: 10.3390/molecules30030709 (PMC11820847; doi:10.3390/molecules30030709)
Supplement: Supplementary file 1 [file molecules-30-00709-s001.zip]

Archive with 1 entries (1 files):
- molecules-3418957-supplementary.xlsx
