# Supplementary material for: Tocochromanols in the Leaves of Plants in the Hypericum and Clusia Genera
Source: Molecules. 2025 Feb 5;30(3):709. doi: 10.3390/molecules30030709 (PMC11820847; doi:10.3390/molecules30030709)
Supplement: Supplementary file 1 [file molecules-30-00709-s001.zip › molecules-3418957-supplementary.xlsx]

## Sheet: Figure S1A-L
Figure S1A-L. Chromatograms and UV spectra of tocopherol (T) and tocotrienol (T3) homologues in leaves of genus Clusia and Hypericum*
*Shown chromatograms were obtained using column Kinetex PFP (250×4.6 mm, 5 µm) with 87% methanol as mobile phase and detected by fluorescence detector (FLD). The UV spectra are shown only for those tocopherols and tocotrienols which had enough high concentration to be able to see the UV spectra obtained via photodiode array detector (DAD).
																							a-T
C. fluminensis (Figure S1A)
																							d-T3						a-T
C. minor (Figure S1B)
																							d-T3						a-T
C. odorata (Figure S1C)
																							d-T3						a-T
C. palmicida (Figure S1D)
																							a-T
C. tocuchensis (Figure S1E)
																							g-T3						a-T
H. aegypticum (Figure S1F)
																							g-T3						a-T
H. calycinum (Figure S1G)
																							g-T3						a-T
H. empetrifolium (Figure S1H)
																							d-T3						g-T3						a-T
H. lancasteri (Figure S1I)
																							d-T3						g-T3						a-T3						a-T
H. olympicum f. minus 'Sulphureum' (Figure S1J)
																							d-T3						a-T
H. perforatum (Figure S1K)
																							a-T
H. xylosteifolium (Figure S1L)

## Sheet: Table_S1
Table S1. Tocochromanol content (mg 100 g-1) in Hypericum and Clusia species’ leaves
Species	δ-T3	β-T3	γ-T3	α-T3	δ-T	β-T	γ-T	α-T	Total
H. aegypticum	3.6±0.24	0.1±0.02	7.16±0.37	1.68±0.15	0.41±0.02	0.99±0.06	3.41±0.25	54.88±2.2	72.23±2.67
H. calycinum	1.47±0.17	nd	5.76±0.17	1.28±0.16	0.03±0.01	0.27±0.04	1.22±0.12	20.11±0.97	30.13±1.5
H. empetrifolium	0.79±0.08	nd	10.58±0.46	1.08±0.08	0.17±0.02	0.28±0.03	2.45±0.28	42.92±2.22	58.26±2.63
H. lancasteri	6.76±0.21	nd	15.92±0.41	1.59±0.03	0.27±0.02	0.36±0.04	4.53±0.2	22.02±0.78	51.44±1.63
H. olympicum f. minus 'Sulphureum'	17.77±0.7	0.09±0	3.68±0.12	30.68±0.9	0.27±0.04	0.7±0.06	3.78±0.22	32.08±2.47	89.06±4.4
H. perforatum	12.39±0.34	0.03±0.01	0.35±0.01	0.52±0.12	0.13±0.05	0.39±0.04	2.49±0.15	23.36±0.54	39.65±0.62
H. xylosteifolium	0.08±0.03	nd	0.16±0.02	0.37±0.05	nd	0.72±0.12	0.4±0.03	30.76±0.84	32.49±0.96
C. fluminensis	1.13±0.11	nd	0.12±0.02	nd	0.39±0.06	0.47±0.06	0.62±0.04	10.97±0.35	13.7±0.57
C. minor	19.52±0.94	nd	3.74±0.25	0.15±0.11	0.36±0.02	2.03±0.16	2.92±0.11	112.72±2.49	141.43±3.94
C. odorata	11.11±0.39	nd	1.4±0.12	0.45±0.37	0.15±0	0.93±0.06	1.19±0.14	53.4±2.93	68.63±3.01
C. palmicida	9.4±0.46	0.29±0.04	2.6±0.02	0.38±0.07	0.68±0.06	1.87±0.11	1.77±0.1	65.97±2.42	82.96±3.09
C. tocuchensis	nd	nd	0.21±0.03	nd	1.27±0.1	0.98±0.51	2.61±0.11	26.94±0.78	32±1.46
Data is given as means of three replications ± standard deviation. T3, tocotrienol; T, tocopherol; nd, not detected.
